# Supplementary material for: Whole Genome-Based Characterization of Listeria monocytogenes Isolates Recovered From the Food Chain in South Africa
Source: Front Microbiol. 2021 Jul 2;12:669287. doi: 10.3389/fmicb.2021.669287 (PMC8283694; doi:10.3389/fmicb.2021.669287)
Supplement: Supplementary file 2 [file Table_1.XLSX]

## Sheet: cgmlst_metadata
SampleID	Sequencetypes	ClonalComplex	Lineage	PCRSerogroup	Meat_category	Establisment_category	Prophages_intact	Prophages_questionable		Number of Contigs	Largest contig	N50
L0150_contigs	ST7	CC7	II	IIa	Environmental-Pork	Abattoir				14	983105	426731
L1010_contigs	ST1	CC1	I	IVb	Processed_meat-Beef	Retail				18	618928	443868
L1022_contigs	ST1	CC1	I	IVb	Processed_meat-Beef	Retail				16	572342	418481
L1023_contigs	ST121	CC121	II	IIa	Processed_meat-Beef	Retail				25	816311	489509
L1024_contigs	ST2	CC2	I	IVb	Processed_meat-Beef	Butchery				23	592753	308200
L1026_contigs	ST2	CC2	I	IVb	Processed_meat-Beef	Retail				21	592753	321419
L1027_contigs	ST1	CC1	I	IVb	Processed_meat-Beef	Retail				22	557190	332251
L1028_contigs	ST204	CC204	II	IIa	Processed_meat-Beef	Butchery				267	166053	49486
L104_contigs	ST1428	CC5	I	IIb	Processed_meat-Beef	Retail				14	1533492	1533492
L1045_L007_contigs	ST321	CC321	II	IIa	Processed_meat-Beef	Butchery				18	896434	425806
L1045_L008_contigs	ST321	CC321	II	IIa	Processed_meat-Beef	Butchery				17	896434	438505
L105_contigs	ST1428	CC5	I	IIb	Processed_meat-Beef	Retail				12	829558	502709
L1059_contigs	ST7	CC7	II	IIa	Processed_meat-Beef	Retail				60	983105	426367
L107_contigs	ST3	CC3	I	IIb	Processed_meat-Beef	Butchery				12	1482268	598920
L117_contigs	ST9	CC9	II	IIc	Processed_meat-Mixed	Butchery				27	580100	475675
L120_contigs	ST87	CC87	I	IIb	Processed_meat-Beef	Butchery				17	724774	481877
L1201_contigs	ST121	CC121	II	IIa	Raw-Poultry	Coldstore				29	743095	506566
L1216_contigs	ST1	CC1	I	IVb	Raw-Poultry	Coldstore				15	572514	418481
L1225_contigs	ST121	CC121	II	IIa	Raw-Poultry	Coldstore				20	750506	513155
L1240_contigs	ST9	CC9	II	IIc	Raw-Beef	Coldstore				19	604796	489894
L1270_contigs	ST9	CC9	II	IIc	Raw-Poultry	Coldstore				339	154455	42938
L1331_contigs	ST204	CC204	II	IIa	Raw-Poultry	Retail				33	650260	437917
L1333_contigs	ST9	CC9	II	IIc	Raw-Poultry	Retail				29	1492333	508737
L1339_contigs	ST5	CC5	I	IIb	Raw-Poultry	Retail				19	1010255	553717
L142_contigs	ST321	CC321	II	IIa	Processed_meat-Beef	Butchery				15	945084	544634
L1426_contigs	ST5	CC5	I	IIb	Processed_meat-Beef	Retail				22	690051	478076
L1432_contigs	ST5	CC5	I	llb	Processed_meat-Beef	Retail				2387	79123	2792
L151_contigs	ST204	CC204	II	IIa	Processed_meat-Beef	Retail				371	174070	50125
L153_contigs	ST204	CC204	II	IIa	Processed_meat-Beef	Retail				21	531879	396654
L1538_contigs	ST204	CC204	II	IIa	Raw-Beef	Retail				21	541278	390988
L154_contigs	ST204	CC204	II	IIa	Processed_meat-Beef	Retail				23	531879	396654
L156_contigs	ST321	CC321	II	IIa	Processed_meat-Beef	Butchery				17	896434	438506
L157_contigs	ST204	CC204	II	IIa	Processed_meat-Poultry	Butchery				19	533231	396148
L1571_contigs	ST1	CC1	I	IVb	Raw-Poultry	Retail				15	573559	418849
L158_contigs	ST2	CC2	I	IVb	Processed_meat-Beef	Butchery				24	558217	308200
L159_contigs	ST1428	CC5	I	IIb	Processed_meat-Beef	Butchery				18	1010256	536471
L16_contigs	ST1	CC1	I	IVb	Processed_meat-Beef	Retail				27	564721	359447
L160_contigs	ST121	CC121	II	IIa	Processed_meat-Beef	Butchery				24	814453	480498
L165_contigs	ST876	CC1	I	IVb	RTE-Beef	Retail				16	571859	556937
L1650_contigs	ST204	CC204	II	IIa	Raw-Poultry	Retail				25	541278	398708
L167_contigs	ST9	CC9	II	IIc	Processed_meat-Beef	Butchery				24	607507	477098
L1685_contigs	ST204	CC204	II	IIa	Raw-Poultry	Retail				24	541638	397511
L169_contigs	ST2	CC2	I	IVb	Processed_meat-Beef	Butchery				47	592753	308201
L17_contigs	ST204	CC204	II	IIa	Processed_meat-Beef	Retail				23	435626	362186
L1791_contigs	ST5	CC5	I	IIb	Raw-Poultry	Coldstore				2011	424567	9412
L180_contigs	ST1	CC1	I	IVb	Processed_meat-Beef	Retail				20	564597	478823
L1837_contigs	ST204	CC204	II	IIa	Raw-Poultry	Coldstore				15	698349	437918
L2_contigs	ST122	CC9	II	IIc	Raw-Pork	Abattoir				14	908501	604955
L2018_contigs	ST155	CC155	II	IIa	Raw-Poultry	Retail				44	523705	363302
L221_contigs	ST876	CC1	I	IVb	Processed_meat-Beef	Retail				13	572059	556780
L228_contigs	ST204	CC204	II	IIa	Processed_meat-Beef	Butchery				20	508973	390988
L229_contigs	ST1428	CC5	I	IIb	Processed_meat-Beef	Retail				15	1565556	1565556
L230_contigs	ST1428	CC5	I	IIb	Processed_meat-Beef	Butchery				16	744186	503362
L232_contigs	ST1	CC1	I	IVb	Processed_meat-Beef	Butchery				15	572059	522281
L238_contigs	ST5	CC5	I	IIb	Processed_meat-Beef	Retail				17	536402	502857
L245_contigs	ST1	CC1	I	IVb	Processed_meat-Beef	Retail				22	564813	481532
L249_contigs	ST876	CC1	I	IVb	Processed_meat-Beef	Retail				16	571859	417225
L25_contigs	ST2	CC2	I	IVb	Processed_meat-Beef	Processing_plant				24	597900	321291
L250_contigs	ST204	CC204	II	IIa	RTE-Beef	Processing_plant				18	546847	390988
L253_contigs	ST876	CC1	I	IVb	Processed_meat-Beef	Retail				15	572059	556780
L254_contigs	ST2	CC2	I	IVb	Processed_meat-Beef	Retail				20	600378	425069
L255_contigs	ST1430	CC2	I	IVb	Processed_meat-Beef	Retail				23	592799	308454
L257_contigs	ST204	CC204	II	IIa	RTE-Beef	Retail				21	508973	390988
L258_contigs	ST1	CC1	I	IVb	Processed_meat-Beef	Retail				20	564937	481049
L270_contigs	ST9	CC9	II	IIc	Processed_meat-Beef	Retail				17	604959	507159
L279_contigs	ST1	CC1	I	IVb	Processed_meat-Beef	Retail				13	683322	564456
L28_contigs	ST2	CC2	I	IVb	Processed_meat-Beef	Retail				27	597900	308200
L29_contigs	ST2	CC2	I	IVb	Processed_meat-Beef	Retail				110	475521	131674
L297_contigs	ST9	CC9	II	IIc	Processed_meat-Beef	Retail				22	843493	506102
L30_contigs	ST2	CC2	I	IVb	Processed_meat-Beef	Retail				25	475019	321419
L31_contigs	ST2	CC2	I	IVb	Processed_meat-Beef	Retail				25	558217	321295
L313_contigs	ST1	CC1	I	IVb	Processed_meat-Beef	Retail				21	557190	332258
L32_contigs	ST2	CC2	I	IVb	Processed_meat-Beef	Retail				27	572084	308201
L33_contigs	ST2	CC2	I	IVb	Processed_meat-Beef	Retail				23	572084	415458
L337_contigs	ST876	CC1	I	IVb	Processed_meat-Beef	Butchery				22	933974	351334
L34_contigs	ST2	CC2	I	IVb	Processed_meat-Beef	Butchery				27	571629	308200
L346_contigs	ST876	CC1	I	IVb	Processed_meat-Beef	Butchery				23	573539	294252
L349_contigs	ST2	CC2	I	IVb	Processed_meat-Beef	Butchery				24	592410	321419
L35_contigs	ST876	CC1	I	IVb	Processed_meat-Beef	Butchery				27	571629	308200
L355_contigs	ST9	CC9	II	IIc	Processed_meat-Beef	Processing_plant				24	580087	475875
L359_contigs	ST876	CC1	I	IVb	Processed_meat-Beef	Butchery				22	572498	322665
L36_contigs	ST2	CC2	I	IVb	Raw-Pork	Processing_plant				25	571428	415458
L362_contigs	ST876	CC1	I	IVb	Processed_meat-Pork	Processing_plant				23	887237	359828
L38_contigs	ST2	CC2	I	IVb	Processed_meat-Pork	Processing_plant				26	558217	308201
L40_contigs	ST2	CC2	I	IVb	RTE-Pork	Processing_plant				26	572091	308200
L41_contigs	ST2	CC2	I	IVb	Raw-Pork	Processing_plant				22	572973	415458
L43_contigs	ST876	CC1	I	IVb	Processed_meat-Beef	Retail				15	564661	480007
L44_contigs	ST2	CC2	I	IVb	Processed_meat-Beef	Retail				26	571429	308200
L46_contigs	ST2	CC2	I	IVb	Processed_meat-Beef	Retail				23	571436	415458
L47_contigs	ST321	CC321	II	IIa	Raw-Pork	Retail				18	896434	425800
L48_contigs	ST321	CC321	II	IIa	Processed_meat-Beef	Retail				17	896434	438506
L50_contigs	ST321	CC321	II	IIa	Processed_meat-Beef	Retail				18	896434	425046
L53_contigs	ST820	CC5	I	IIb	Processed_meat-Beef	Butchery				21	741144	433655
L54_contigs	ST820	CC5	I	IIb	Processed_meat-Beef	Butchery				23	741144	266903
L540_contigs	ST204	CC204	II	IIa	Processed_meat-Beef	Retail				20	508137	390988
L549_contigs	ST204	CC204	II	IIa	Processed_meat-Beef	Retail				21	509489	390988
L552_contigs	ST321	CC321	II	IIa	Processed_meat-Beef	Butchery				17	896642	438506
L58_contigs	ST9	CC9	II	IIc	Processed_meat-Beef	Retail			PHAGE_Lister_vB_LmoS_188_NC_028871(9), PHAGE_Lister_A006_NC_009815(8)	22	604791	509107
L584_contigs	ST1	CC1	I	IVb	Processed_meat-Beef	Retail		A118_NC_003216(5), (22), PHAGE_Lister_B025_NC_009812(37), PHAGE_Lister_B025_NC_009812(37)		20	564809	481048
L586_contigs	ST204	CC204	II	IIa	Processed_meat-Mixed	Retail	PHAGE_Lister_LP_101_NC_024387(27)	PHAGE_Lister_A118_NC_003216(5)	PHAGE_Lister_A006_NC_009815(19), PHAGE_Lister_A118_NC_003216(12)	30	507621	390988
L612_contigs	ST820	CC5	I	IIb	Raw-Poultry	Butchery		PHAGE_Lister_A118_NC_003216(5), (33)		21	741144	475542
L617_contigs	ST204	CC204	II	IIa	Processed_meat-Beef	Butchery		PHAGE_Lister_A118_NC_003216(5), (33)		19	650260	437917
L636_contigs	ST1	CC1	I	IVb	Processed_meat-Beef	Butchery				19	564597	479675
L661_contigs	ST1	CC1	I	IVb	Processed_meat-Beef	Butchery				22	994802	371848
L678_contigs	ST9	CC9	II	IIc	Raw-Pork	Retail				21	1001696	509416
L68_contigs	ST9	CC9	II	IIc	Processed_meat-Beef	Butchery				18	604953	506801
L682_contigs	ST9	CC9	II	IIc	Processed_meat-Beef	Retail				22	604797	506849
L71_contigs	ST204	CC204	II	IIa	RTE-Beef	Butchery				25	541278	397611
L711_contigs	ST321	CC321	II	IIa	Raw-Lamb	Retail				16	896434	425700
L712_contigs	ST321	CC321	II	IIa	Processed_meat-Beef	Retail				18	896434	425050
L72_contigs	ST204	CC204	II	IIa	Processed_meat-Beef	Retail				23	541469	398710
L723_contigs	ST321	CC321	II	IIa	Raw-Poultry	Retail				16	896396	425050
L732_contigs	ST1421	CC1	I	IVb	Processed_meat-Beef	Retail				16	619834	564654
L74_contigs	ST121	CC121	II	IIa	RTE-Beef	Retail				24	816311	489571
L75_contigs	ST121	CC121	II	IIa	Processed_meat-Beef	Retail				24	775552	506943
L759_contigs	ST204	CC204	II	IIa	Processed_meat-Beef	Retail				29	698289	437918
L791_contigs	ST204	CC204	II	IIa	Raw-Poultry	Retail				22	541437	397015
L81_contigs	ST2	CC2	I	IVb	RTE-Beef	Butchery				21	558217	321419
L817_contigs	ST204	CC204	II	IIa	Processed_meat-Beef	Butchery				16	698286	437922
L818_contigs	ST204	CC204	II	IIa	Processed_meat-Beef	Butchery				19	541277	397600
L825_contigs	ST1	CC1	I	IVb	Processed_meat-Beef	Butchery				13	941022	418481
L83_contigs	ST5	CC5	I	IIb	Processed_meat-Beef	Butchery				14	751209	514555
L835_contigs	ST1	CC1	I	IVb	Processed_meat-Beef	Butchery				14	683322	564667
L836_contigs	ST204	CC204	II	IIa	Processed_meat-Beef	Butchery				19	698983	437917
L837_contigs	ST204	CC204	II	IIa	Processed_meat-Beef	Butchery				19	698286	437918
L838_contigs	ST204	CC204	II	IIa	RTE-Beef	Butchery				24	541092	390988
L870_contigs	ST204	CC204	II	IIa	Processed_meat-Beef	Butchery				15	698276	437917
L872_contigs	ST321	CC321	II	IIa	Processed_meat-Beef	Butchery				21	896437	425426
L882_contigs	ST1	CC1	I	IVb	Processed_meat-Beef	Retail				13	597495	564667
L889_contigs	ST1	CC1	I	IVb	Processed_meat-Beef	Butchery				13	941022	418481
L916_contigs	ST2	CC2	I	IVb	RTE-Beef	Retail				21	558217	321419
L938_contigs	ST321	CC321	II	IIa	Processed_meat-Beef	Retail				13	945084	548420
L96_contigs	ST7	CC7	II	IIa	Processed_meat-Beef	Retail				14	569308	462385
L995_contigs	ST876	CC1	I	IVb	Processed_meat-Beef	Butchery				22	781766	556739
L996_contigs	ST321	CC321	II	IIa	Processed_meat-Beef	Butchery				16	945084	549460
L1_contigs	ST204	CC204	II	IVb	Raw-Beef	Abattoir				765	945084	18853
L37_contigs	ST2	CC2	I	IVb	Processed_meat-Pork	Processing_plant				463	163041	50040
L70_contigs	ST9	CC9	II	IIc	Processed_meat-Beef	Retail				22	604957	489790
L141_contigs	ST87	CC87	I	IIb	Processed_meat-Beef	Butchery				371	174070	50125
L0230_contigs	ST9	CC9	II	IIc	Processed_meat-Beef	Butchery				56	604791	475675
L369_contigs	ST121	CC121	II	IVb	Processed_meat-Beef	Retail				2398	61066	2242
L555_contigs	ST5	CC5	I	IIb	Raw-Poultry	Butchery				2046	77108	4246
L608_contigs	ST204	CC204	II	IIc	Raw-Poultry	Retail		PHAGE_Lister_A118_NC_003216(5), PHAGE_Lister_LP_101_NC_024387(37)		1028	144807	8405
L815_contigs	ST204	CC204	II	IVb	Processed_meat-Beef	Retail				1472	66058	8616
L819_contigs	ST204	CC204	II	IVb	RTE-Beef	Butchery				650	91604	19853
L937_contigs	ST321	CC321	II	IVb	Processed_meat-Beef	Retail				2485	61056	2671
L942_contigs	ST2	CC2	I	IVb	Processed_meat-Beef	Butchery				2097	61056	4152
L961_contigs	ST5	CC5	I	IIb	Processed_meat-Beef	Butchery				1963	77863	4985
L77_contigs	ST2	CC2	I	IVb	Processed_meat-Beef	Retail				40	475791	308194
L223_contigs	ST110	CC9	II	IIc	RTE-Pork	Butchery				49	995993	475455
L42_contigs	ST2	CC2	I	IVb	RTE-Pork	Processing_plant				541	157093	37490
