# Supplementary material for: Whole Genome-Based Characterization of Listeria monocytogenes Isolates Recovered From the Food Chain in South Africa
Source: Front Microbiol. 2021 Jul 2;12:669287. doi: 10.3389/fmicb.2021.669287 (PMC8283694; doi:10.3389/fmicb.2021.669287)
Supplement: Supplementary file 3 [file Table_2.XLSX]

## Sheet: Sheet1
SampleID	Total SNPs	Num of SNPs inside recombinations	Num of SNPs outside recombinations	Num of Recombination Blocks	Bases in Recombinations	r/m	rho/theta	Genome Length	Bases in Clonal Frame
L0150_contigs	50	41	9	3	1443955	4.55556	0.333333	2750252	1422576
L0230_contigs	45	0	45	0	985510	0	0	2838591	1912593
L1010_contigs	276	229	47	24	2168503	4.87234	0.510638	2538039	665099
L1022_contigs	110	103	7	9	2160600	14.7143	1.28571	2537303	664934
L1023_contigs	16	0	16	0	1516237	0	0	2750859	1346345
L1024_contigs	19	5	14	1	2178984	0.357143	0.071429	2536964	645005
L1026_contigs	56	48	8	5	2178984	6	0.625	2537430	645039
L1027_contigs	24	8	16	1	2163745	0.5	0.0625	2547851	665640
L1028_contigs	148	136	12	8	500421	11.3333	0.666667	2831559	2355082
L1045_L007_contigs	12	12	0	2	1322574	0	0	2755759	1540718
L1045_L008_contigs	0	0	0	0	1322574	0	0	2755569	1540524
L104_contigs	0	0	0	0	2069525	0	0	2603947	761737
L1059_contigs	0	0	0	0	1443955	0	0	2770041	1425687
L105_contigs	196	174	22	19	2069478	7.90909	0.863636	2603481	761470
L107_contigs	4616	821	3795	21	2146015	0.216337	0.005534	2595411	693049
L117_contigs	0	0	0	0	985510	0	0	2838502	1912680
L1201_contigs	0	0	0	0	1516227	0	0	2749965	1346216
L120_contigs	0	0	0	0	2153820	0	0	2583448	679323
L1216_contigs	102	41	61	7	2167542	0.672131	0.114754	2538171	660725
L1225_contigs	86	56	30	7	1516237	1.86667	0.233333	2751216	1347295
L1240_contigs	130	90	40	1	985510	2.25	0.025	2847827	1915302
L1270_contigs	0	0	0	0	985510	0	0	2836004	1904744
L1331_contigs	0	0	0	0	506704	0	0	2818753	2353530
L1333_contigs	159	90	69	1	985510	1.30435	0.014493	2851620	1917358
L1339_contigs	129	79	50	8	2060473	1.58	0.16	2603667	770289
L141_contigs	1280	920	360	32	2186208	2.55556	0.088889	2452542	650202
L1426_contigs	237	148	89	12	2069436	1.66292	0.134831	2606332	762140
L142_contigs	0	0	0	0	1322574	0	0	2754607	1540066
L1432_contigs	0	0	0	0	1791638	0	0	2512790	976928
L151_contigs	0	0	0	0	500190	0	0	2823439	2364227
L1538_contigs	31	14	17	1	506704	0.823529	0.058824	2820747	2355105
L153_contigs	0	0	0	0	500190	0	0	2823805	2364535
L154_contigs	0	0	0	0	500190	0	0	2821719	2362542
L156_contigs	7	5	2	1	1322574	2.5	0.5	2755982	1540945
L1571_contigs	47	33	14	4	2160619	2.35714	0.285714	2537922	665214
L157_contigs	0	0	0	0	500190	0	0	2822931	2363755
L158_contigs	0	0	0	0	2174267	0	0	2528411	645902
L159_contigs	118	85	33	8	2069470	2.57576	0.242424	2603245	761331
L160_contigs	0	0	0	0	1516229	0	0	2751278	1346809
L1650_contigs	0	0	0	0	509599	0	0	2822007	2353563
L165_contigs	150	138	12	13	2165092	11.5	1.08333	2545976	666686
L167_contigs	0	0	0	0	985510	0	0	2839954	1914125
L1685_contigs	41	23	18	1	506959	1.27778	0.055556	2821389	2355756
L169_contigs	14	14	0	1	2178984	0	0	2537060	645048
L16_contigs	242	204	38	19	2170543	5.36842	0.5	2546324	665197
L1791_contigs	0	0	0	0	1925942	0	0	2504683	861932
L17_contigs	0	0	0	0	509599	0	0	2821452	2352169
L180_contigs	60	49	11	4	2166989	4.45455	0.363636	2549037	665637
L1837_contigs	15	14	1	1	507603	14	1	2819392	2353307
L1_contigs	0	0	0	0	312250	0	0	2668031	2388594
L2018_contigs	14748	9279	5469	177	1454400	1.69665	0.032364	2746480	1412106
L221_contigs	0	0	0	0	2169803	0	0	2543260	658388
L223_contigs	81	40	41	2	985510	0.97561	0.04878	2851839	1917445
L228_contigs	0	0	0	0	509599	0	0	2830993	2353686
L229_contigs	0	0	0	0	2069447	0	0	2603466	761652
L230_contigs	187	149	38	16	2071121	3.92105	0.421053	2602032	761070
L232_contigs	456	375	81	20	2166758	4.62963	0.246914	2537698	661790
L238_contigs	271	166	105	13	2069460	1.58095	0.12381	2605929	762135
L245_contigs	136	118	18	13	2163744	6.55556	0.722222	2547812	665323
L249_contigs	0	0	0	0	2161923	0	0	2542980	666073
L250_contigs	18	10	8	1	509599	1.25	0.125	2830989	2353545
L253_contigs	103	64	39	4	2172812	1.64103	0.102564	2534862	655910
L254_contigs	142	13	129	2	2161855	0.100775	0.015504	2528864	657088
L255_contigs	273	110	163	11	2163423	0.674847	0.067485	2538427	660543
L257_contigs	0	0	0	0	509599	0	0	2831087	2353515
L258_contigs	150	108	42	14	2169265	2.57143	0.333333	2546670	665537
L25_contigs	91	74	17	7	2170935	4.35294	0.411765	2528374	647805
L270_contigs	0	0	0	0	985510	0	0	2840546	1912541
L279_contigs	311	278	33	27	2167661	8.42424	0.818182	2537228	662112
L28_contigs	52	31	21	3	2161672	1.47619	0.142857	2528663	656914
L297_contigs	0	0	0	0	985510	0	0	2839943	1913242
L29_contigs	283	236	47	20	2168542	5.02128	0.425532	2541687	657789
L2_contigs	79	0	79	0	985510	0	0	2838439	1914136
L30_contigs	28	18	10	3	2163165	1.8	0.3	2527000	655331
L313_contigs	0	0	0	0	2169228	0	0	2548101	664511
L31_contigs	0	0	0	0	2170952	0	0	2528373	647704
L32_contigs	0	0	0	0	2194500	0	0	2528631	625777
L337_contigs	300	251	49	25	2183303	5.12245	0.510204	2545626	655471
L33_contigs	33	22	11	2	2194201	2	0.181818	2528138	625529
L346_contigs	343	295	48	27	2172282	6.14583	0.5625	2547012	659270
L349_contigs	158	128	30	13	2179000	4.26667	0.433333	2536228	644502
L34_contigs	149	132	17	12	2194091	7.76471	0.705882	2528130	626578
L355_contigs	0	0	0	0	985510	0	0	2837697	1912004
L359_contigs	0	0	0	0	2175959	0	0	2547001	655557
L35_contigs	374	315	59	32	2168755	5.33898	0.542373	2543915	666231
L362_contigs	0	0	0	0	2166677	0	0	2545417	661991
L369_contigs	0	0	0	0	1491385	0	0	2466697	1235128
L36_contigs	82	80	2	5	2178542	40	2.5	2527704	643983
L37_contigs	668	521	147	34	2263179	3.54422	0.231293	2393783	536074
L38_contigs	0	0	0	0	2170926	0	0	2528035	647496
L40_contigs	0	0	0	0	2198643	0	0	2528033	625049
L41_contigs	135	114	21	8	2173828	5.42857	0.380952	2527069	647242
L42_contigs	0	0	0	0	2261521	0	0	2391017	536082
L43_contigs	127	77	50	9	2162047	1.54	0.18	2535098	663608
L44_contigs	0	0	0	0	2176123	0	0	2528288	643994
L46_contigs	0	0	0	0	2170937	0	0	2527507	647754
L47_contigs	0	0	0	0	1322574	0	0	2755743	1540697
L48_contigs	7	7	0	1	1322574	0	0	2755821	1540715
L50_contigs	0	0	0	0	1322574	0	0	2755190	1539528
L53_contigs	144	124	20	14	2072010	6.2	0.7	2601212	761295
L540_contigs	2	0	2	0	509599	0	0	2832125	2354723
L549_contigs	5	0	5	0	509599	0	0	2830682	2353096
L54_contigs	0	0	0	0	2069609	0	0	2601268	761121
L552_contigs	1	0	1	0	1322586	0	0	2755223	1539856
L555_contigs	0	0	0	0	1454987	0	0	2525286	1282252
L584_contigs	0	0	0	0	2163747	0	0	2547247	665173
L586_contigs	33	31	2	2	509599	15.5	1	2837772	2354396
L58_contigs	0	0	0	0	985510	0	0	2840278	1913631
L608_contigs	0	0	0	0	840303	0	0	2679046	1929237
L612_contigs	53	42	11	5	2069693	3.81818	0.454545	2600430	761363
L617_contigs	30	16	14	1	507603	1.14286	0.071429	2845218	2357837
L636_contigs	193	169	24	20	2169182	7.04167	0.833333	2548950	664921
L661_contigs	56	8	48	1	2163744	0.166667	0.020833	2547103	665428
L678_contigs	1	0	1	0	985510	0	0	2839409	1913303
L682_contigs	0	0	0	0	985510	0	0	2840831	1912966
L68_contigs	0	0	0	0	985510	0	0	2841762	1913995
L70_contigs	0	0	0	0	985510	0	0	2839822	1913398
L711_contigs	0	0	0	0	1322574	0	0	2756782	1541616
L712_contigs	15	15	0	2	1322586	0	0	2755129	1539756
L71_contigs	0	0	0	0	509599	0	0	2821984	2352746
L723_contigs	9	8	1	1	1322586	8	1	2755666	1540469
L72_contigs	18	14	4	1	509599	3.5	0.25	2822697	2353429
L732_contigs	0	0	0	0	2163684	0	0	2537828	661969
L74_contigs	35	30	5	4	1516239	6	0.8	2750188	1345574
L759_contigs	17	14	3	1	507603	4.66667	0.333333	2818736	2352502
L75_contigs	0	0	0	0	1516229	0	0	2751893	1346836
L77_contigs	116	5	111	1	2161752	0.045045	0.009009	2538675	660296
L791_contigs	26	16	10	2	509599	1.6	0.2	2821164	2352501
L815_contigs	3279	3078	201	77	821512	15.3134	0.383085	2606990	2169886
L817_contigs	0	0	0	0	507603	0	0	2820444	2354277
L818_contigs	20	14	6	1	507603	2.33333	0.166667	2820023	2353856
L819_contigs	0	0	0	0	323942	0	0	2667924	2378980
L81_contigs	0	0	0	0	2240198	0	0	2392817	551103
L825_contigs	0	0	0	0	2160692	0	0	2536460	665179
L835_contigs	0	0	0	0	2166131	0	0	2538962	662639
L836_contigs	0	0	0	0	507603	0	0	2820444	2353112
L837_contigs	0	0	0	0	507603	0	0	2817835	2351613
L838_contigs	21	6	15	1	500312	0.4	0.066667	2818766	2359918
L83_contigs	202	149	53	14	2064237	2.81132	0.264151	2606667	770360
L870_contigs	1	0	1	0	507603	0	0	2819481	2353400
L872_contigs	0	0	0	0	1322586	0	0	2755561	1540391
L882_contigs	235	191	44	22	2167511	4.34091	0.5	2537460	661049
L889_contigs	0	0	0	0	2160692	0	0	2536455	665186
L916_contigs	75	65	10	7	2161675	6.5	0.7	2528721	656730
L937_contig	0	0	0	0	1321348	0	0	2497939	1394376
L938_contigs	0	0	0	0	1322574	0	0	2755630	1540658
L942_contigs	16153	13981	2172	186	2311602	6.43692	0.085635	2475207	619219
L961_contigs	0	0	0	0	924317	0	0	2535699	1745907
L96_contigs	110	19	91	3	1443955	0.208791	0.032967	2745187	1421746
L995_contigs	0	0	0	0	2161965	0	0	2545830	666473
L996_contigs	11	11	0	2	1322574	0	0	2755043	1540457
