# Supplementary material for: Whole Genome-Based Characterization of Listeria monocytogenes Isolates Recovered From the Food Chain in South Africa
Source: Front Microbiol. 2021 Jul 2;12:669287. doi: 10.3389/fmicb.2021.669287 (PMC8283694; doi:10.3389/fmicb.2021.669287)
Supplement: Supplementary file 4 [file Table_3.XLSX]

## Sheet: Sheet1
	Listeria monocytogenes MLST				isolation sources			Biofilm formation associated genes
SampleID	Sequencetypes	ClonalComplex	Lineage	PCRSerogroup	Meat_category	Establisment_category		recO	inIL	prfA	actA	lmo0673	bapL	lmo2504	luxS
L0150_contigs	ST7	CC7	II	IIa	Environmental-Pork	Abattoir		+	+	+	+	-	-	+	+
L1010_contigs	ST1	CC1	I	IVb	Processed_meat-Beef	Retail		-	-	+	-	+	-	+	+
L1022_contigs	ST1	CC1	I	IVb	Processed_meat-Beef	Retail		-	-	+	-	+	-	+	+
L1023_contigs	ST121	CC121	II	IIa	Processed_meat-Beef	Retail		+	-	+	-	-	+	+	+
L1024_contigs	ST2	CC2	I	IVb	Processed_meat-Beef	Butchery		-	-	+	-	+	-	+	+
L1026_contigs	ST2	CC2	I	IVb	Processed_meat-Beef	Retail		-	-	+	-	+	-	+	+
L1027_contigs	ST1	CC1	I	IVb	Processed_meat-Beef	Retail		-	-	+	-	+	-	+	+
L1028_contigs	ST204	CC204	II	IIa	Processed_meat-Beef	Butchery		+	+	+	+	-	-	+	-
L104_contigs	ST1428	CC5	I	IIb	Processed_meat-Beef	Retail		-	-	+	-	+	-	+	+
L1045_L007_contigs	ST321	CC321	II	IIa	Processed_meat-Beef	Butchery		+	+	+	+	-	-	+	+
L1045_L008_contigs	ST321	CC321	II	IIa	Processed_meat-Beef	Butchery		+	+	+	+	-	-	+	+
L105_contigs	ST1428	CC5	I	IIb	Processed_meat-Beef	Retail		-	-	+	-	+	-	+	+
L1059_contigs	ST7	CC7	II	IIa	Processed_meat-Beef	Retail		+	+	+	+	-	-	+	+
L107_contigs	ST3	CC3	I	IIb	Processed_meat-Beef	Butchery		-	-	+	-	+	-	+	+
L117_contigs	ST9	CC9	II	IIc	Processed_meat-Mixed	Butchery		+	+	+	+	-	-	-	+
L120_contigs	ST87	CC87	I	IIb	Processed_meat-Beef	Butchery		-	-	+	-	+	-	+	+
L1201_contigs	ST121	CC121	II	IIa	Raw-Poultry	Coldstore		+	-	+	-	-	+	+	+
L1216_contigs	ST1	CC1	I	IVb	Raw-Poultry	Coldstore		-	-	+	-	+	-	+	+
L1225_contigs	ST121	CC121	II	IIa	Raw-Poultry	Coldstore		+	+	+	+	-	-	+	+
L1240_contigs	ST9	CC9	II	IIc	Raw-Beef	Coldstore		+	+	+	+	-	-	-	+
L1270_contigs	ST9	CC9	II	IIc	Raw-Poultry	Coldstore		+	+	+	+	-	-	-	+
L1331_contigs	ST204	CC204	II	IIa	Raw-Poultry	Retail		+	+	+	+	-	-	+	+
L1333_contigs	ST9	CC9	II	IIc	Raw-Poultry	Retail		+	+	+	+	-	-	-	+
L1339_contigs	ST5	CC5	I	IIb	Raw-Poultry	Retail		-	-	+	-	+	-	-	+
L142_contigs	ST321	CC321	II	IIa	Processed_meat-Beef	Butchery		+	+	+	+	-	-	+	+
L1426_contigs	ST5	CC5	I	IIb	Processed_meat-Beef	Retail		-	-	+	-	+	-	+	+
L151_contigs	ST204	CC204	II	IIa	Processed_meat-Beef	Retail		+	+	+	+	-	-	+	+
L153_contigs	ST204	CC204	II	IIa	Processed_meat-Beef	Retail		+	+	+	+	-	-	+	+
L1538_contigs	ST204	CC204	II	IIa	Raw-Beef	Retail		+	+	+	+	-	-	+	+
L154_contigs	ST204	CC204	II	IIa	Processed_meat-Beef	Retail		+	+	+	+	-	-	+	+
L156_contigs	ST321	CC321	II	IIa	Processed_meat-Beef	Butchery		+	+	+	+	-	-	+	+
L157_contigs	ST204	CC204	II	IIa	Processed_meat-Poultry	Butchery		+	+	+	+	-	-	+	+
L1571_contigs	ST1	CC1	I	IVb	Raw-Poultry	Retail		-	-	+	-	+	-	+	+
L158_contigs	ST2	CC2	I	IVb	Processed_meat-Beef	Butchery		-	-	+	-	+	-	+	+
L159_contigs	ST1428	CC5	I	IIb	Processed_meat-Beef	Butchery		-	-	+	-	+	-	+	+
L16_contigs	ST1	CC1	I	IVb	Processed_meat-Beef	Retail		-	-	+	-	+	-	+	+
L160_contigs	ST121	CC121	II	IIa	Processed_meat-Beef	Butchery		+	-	+	-	-	+	+	+
L165_contigs	ST876	CC1	I	IVb	RTE-Beef	Retail		-	-	+	-	+	-	+	+
L1650_contigs	ST204	CC204	II	IIa	Raw-Poultry	Retail		+	+	+	+	-	-	+	+
L167_contigs	ST9	CC9	II	IIc	Processed_meat-Beef	Butchery		+	+	+	+	-	-	-	+
L1685_contigs	ST204	CC204	II	IIa	Raw-Poultry	Retail		+	+	+	+	-	-	+	+
L169_contigs	ST2	CC2	I	IVb	Processed_meat-Beef	Butchery		-	-	+	-	+	-	+	+
L17_contigs	ST204	CC204	II	IIa	Processed_meat-Beef	Retail		+	+	+	+	-	-	+	+
L180_contigs	ST1	CC1	I	IVb	Processed_meat-Beef	Retail		-	-	+	-	+	-	+	+
L1837_contigs	ST204	CC204	II	IIa	Raw-Poultry	Coldstore		+	+	+	+	-	-	+	+
L2_contigs	ST122	CC9	II	IIc	Raw-Pork	Abattoir		+	+	+	+	-	-	-	+
L2018_contigs	ST155	CC155	II	IIa	Raw-Poultry	Retail		-	+	+	+	-	-	+	+
L221_contigs	ST876	CC1	I	IVb	Processed_meat-Beef	Retail		-	-	+	-	+	-	+	+
L228_contigs	ST204	CC204	II	IIa	Processed_meat-Beef	Butchery		+	+	+	+	-	-	+	+
L229_contigs	ST1428	CC5	I	IIb	Processed_meat-Beef	Retail		-	-	+	-	+	-	+	+
L230_contigs	ST1428	CC5	I	IIb	Processed_meat-Beef	Butchery		-	-	+	-	+	-	+	+
L232_contigs	ST1	CC1	I	IVb	Processed_meat-Beef	Butchery		-	-	+	-	+	-	+	+
L238_contigs	ST5	CC5	I	IIb	Processed_meat-Beef	Retail		-	-	+	-	+	-	+	+
L245_contigs	ST1	CC1	I	IVb	Processed_meat-Beef	Retail		-	-	+	-	+	-	+	+
L249_contigs	ST876	CC1	I	IVb	Processed_meat-Beef	Retail		-	-	+	-	+	-	+	+
L25_contigs	ST2	CC2	I	IVb	Processed_meat-Beef	Processing_plant		-	-	+	-	+	-	+	+
L250_contigs	ST204	CC204	II	IIa	RTE-Beef	Processing_plant		+	+	+	+	-	-	+	+
L253_contigs	ST876	CC1	I	IVb	Processed_meat-Beef	Retail		-	-	+	-	+	-	+	+
L254_contigs	ST2	CC2	I	IVb	Processed_meat-Beef	Retail		-	-	+	-	+	-	+	+
L255_contigs	ST1430	CC2	I	IVb	Processed_meat-Beef	Retail		-	-	+	-	+	-	+	+
L257_contigs	ST204	CC204	II	IIa	RTE-Beef	Retail		+	+	+	+	+	-	+	+
L258_contigs	ST1	CC1	I	IVb	Processed_meat-Beef	Retail		-	-	+	-	+	-	+	+
L270_contigs	ST9	CC9	II	IIc	Processed_meat-Beef	Retail		+	+	+	+	-	-	-	+
L279_contigs	ST1	CC1	I	IVb	Processed_meat-Beef	Retail		-	-	+	-	+	-	+	+
L28_contigs	ST2	CC2	I	IVb	Processed_meat-Beef	Retail		-	-	+	-	+	-	+	+
L29_contigs	ST2	CC2	I	IVb	Processed_meat-Beef	Retail		-	-	+	-	+	-	+	+
L297_contigs	ST9	CC9	II	IIc	Processed_meat-Beef	Retail		+	+	+	+	-	-	-	+
L30_contigs	ST2	CC2	I	IVb	Processed_meat-Beef	Retail		-	-	+	-	+	-	+	+
L31_contigs	ST2	CC2	I	IVb	Processed_meat-Beef	Retail		-	-	+	-	+	-	+	+
L313_contigs	ST1	CC1	I	IVb	Processed_meat-Beef	Retail		-	-	+	-	+	-	+	+
L32_contigs	ST2	CC2	I	IVb	Processed_meat-Beef	Retail		-	-	+	-	+	-	+	+
L33_contigs	ST2	CC2	I	IVb	Processed_meat-Beef	Retail		-	-	+	-	+	-	+	+
L337_contigs	ST876	CC1	I	IVb	Processed_meat-Beef	Butchery		-	-	+	-	+	-	+	+
L34_contigs	ST2	CC2	I	IVb	Processed_meat-Beef	Butchery		-	-	+	-	+	-	+	+
L346_contigs	ST876	CC1	I	IVb	Processed_meat-Beef	Butchery		-	-	+	-	+	-	+	+
L349_contigs	ST2	CC2	I	IVb	Processed_meat-Beef	Butchery		-	-	+	-	+	-	+	+
L35_contigs	ST876	CC1	I	IVb	Processed_meat-Beef	Butchery		-	-	+	-	+	-	+	+
L355_contigs	ST9	CC9	II	IIc	Processed_meat-Beef	Processing_plant		+	+	+	+	-	-	-	+
L359_contigs	ST876	CC1	I	IVb	Processed_meat-Beef	Butchery		-	-	+	-	+	-	+	+
L36_contigs	ST2	CC2	I	IVb	Raw-Pork	Processing_plant		-	-	+	-	+	-	+	+
L362_contigs	ST876	CC1	I	IVb	Processed_meat-Pork	Processing_plant		-	-	+	-	+	-	+	+
L38_contigs	ST2	CC2	I	IVb	Processed_meat-Pork	Processing_plant		-	-	+	-	+	-	+	+
L40_contigs	ST2	CC2	I	IVb	RTE-Pork	Processing_plant		-	-	+	-	+	-	+	+
L41_contigs	ST2	CC2	I	IVb	Raw-Pork	Processing_plant		-	-	+	-	+	-	+	+
L43_contigs	ST876	CC1	I	IVb	Processed_meat-Beef	Retail		-	-	+	-	+	-	+	+
L44_contigs	ST2	CC2	I	IVb	Processed_meat-Beef	Retail		-	-	+	-	+	-	+	+
L46_contigs	ST2	CC2	I	IVb	Processed_meat-Beef	Retail		-	-	+	-	+	-	+	+
L47_contigs	ST321	CC321	II	IIa	Raw-Pork	Retail		+	+	+	+	-	-	+	+
L48_contigs	ST321	CC321	II	IIa	Processed_meat-Beef	Retail		+	+	+	+	-	-	+	+
L50_contigs	ST321	CC321	II	IIa	Processed_meat-Beef	Retail		+	+	+	+	-	-	+	+
L53_contigs	ST820	CC5	I	IIb	Processed_meat-Beef	Butchery		-	-	+	-	+	-	+	+
L54_contigs	ST820	CC5	I	IIb	Processed_meat-Beef	Butchery		-	-	+	-	+	-	+	+
L540_contigs	ST204	CC204	II	IIa	Processed_meat-Beef	Retail		+	+	+	+	-	-	+	+
L549_contigs	ST204	CC204	II	IIa	Processed_meat-Beef	Retail		+	+	+	+	-	-	+	+
L552_contigs	ST321	CC321	II	IIa	Processed_meat-Beef	Butchery		+	+	+	+	-	-	+	+
L58_contigs	ST9	CC9	II	IIc	Processed_meat-Beef	Retail		+	+	+	+	-	-	-	+
L584_contigs	ST1	CC1	I	IVb	Processed_meat-Beef	Retail		-	-	+	-	+	-	+	+
L586_contigs	ST204	CC204	II	IIa	Processed_meat-Mixed	Retail		+	+	+	+	-	-	+	+
L612_contigs	ST820	CC5	I	IIb	Raw-Poultry	Butchery		-	-	+	-	+	-	+	+
L617_contigs	ST204	CC204	II	IIa	Processed_meat-Beef	Butchery		+	+	+	+	-	-	+	+
L636_contigs	ST1	CC1	I	IVb	Processed_meat-Beef	Butchery		-	-	+	-	+	-	+	+
L661_contigs	ST1	CC1	I	IVb	Processed_meat-Beef	Butchery		-	-	+	-	+	-	+	+
L678_contigs	ST9	CC9	II	IIc	Raw-Pork	Retail		+	+	+	+	-	-	-	+
L68_contigs	ST9	CC9	II	IIc	Processed_meat-Beef	Butchery		+	+	+	+	-	-	-	+
L682_contigs	ST9	CC9	II	IIc	Processed_meat-Beef	Retail		+	+	+	+	-	-	-	+
L71_contigs	ST204	CC204	II	IIa	RTE-Beef	Butchery		+	+	+	+	-	-	+	+
L711_contigs	ST321	CC321	II	IIa	Raw-Lamb	Retail		+	+	+	+	-	-	+	+
L712_contigs	ST321	CC321	II	IIa	Processed_meat-Beef	Retail		+	+	+	+	-	-	+	+
L72_contigs	ST204	CC204	II	IIa	Processed_meat-Beef	Retail		+	+	+	+	-	-	+	+
L723_contigs	ST321	CC321	II	IIa	Raw-Poultry	Retail		+	+	+	+	-	-	+	+
L732_contigs	ST1421	CC1	I	IVb	Processed_meat-Beef	Retail		-	-	+	-	+	-	+	+
L74_contigs	ST121	CC121	II	IIa	RTE-Beef	Retail		+	-	+	-	-	+	+	+
L75_contigs	ST121	CC121	II	IIa	Processed_meat-Beef	Retail		+	-	+	-	-	+	+	+
L759_contigs	ST204	CC204	II	IIa	Processed_meat-Beef	Retail		+	+	+	+	-	-	+	+
L791_contigs	ST204	CC204	II	IIa	Raw-Poultry	Retail		+	+	+	+	-	-	+	+
L81_contigs	ST2	CC2	I	IVb	RTE-Beef	Butchery		+	-	+	+	+	-	+	+
L817_contigs	ST204	CC204	II	IIa	Processed_meat-Beef	Butchery		+	+	+	+	-	-	+	+
L818_contigs	ST204	CC204	II	IIa	Processed_meat-Beef	Butchery		+	+	+	+	-	-	+	+
L825_contigs	ST1	CC1	I	IVb	Processed_meat-Beef	Butchery		-	-	+	-	+	-	+	+
L83_contigs	ST5	CC5	I	IIb	Processed_meat-Beef	Butchery		-	-	+	-	+	-	+	+
L835_contigs	ST1	CC1	I	IVb	Processed_meat-Beef	Butchery		-	-	+	-	+	-	+	+
L836_contigs	ST204	CC204	II	IIa	Processed_meat-Beef	Butchery		+	+	+	+	-	-	+	+
L837_contigs	ST204	CC204	II	IIa	Processed_meat-Beef	Butchery		+	+	+	+	-	-	+	+
L838_contigs	ST204	CC204	II	IIa	RTE-Beef	Butchery		+	+	+	+	-	-	+	+
L870_contigs	ST204	CC204	II	IIa	Processed_meat-Beef	Butchery		+	+	+	+	-	-	+	+
L872_contigs	ST321	CC321	II	IIa	Processed_meat-Beef	Butchery		+	+	+	+	-	-	+	+
L882_contigs	ST1	CC1	I	IVb	Processed_meat-Beef	Retail		-	-	+	-	+	-	+	+
L889_contigs	ST1	CC1	I	IVb	Processed_meat-Beef	Butchery		-	-	+	-	+	-	+	+
L916_contigs	ST2	CC2	I	IVb	RTE-Beef	Retail		-	-	+	-	+	-	+	+
L938_contigs	ST321	CC321	II	IIa	Processed_meat-Beef	Retail		+	+	+	+	-	-	+	+
L96_contigs	ST7	CC7	II	IIa	Processed_meat-Beef	Retail		+	+	+	+	-	-	+	+
L995_contigs	ST876	CC1	I	IVb	Processed_meat-Beef	Butchery		-	-	+	-	+	-	+	+
L996_contigs	ST321	CC321	II	IIa	Processed_meat-Beef	Butchery		+	+	+	+	-	-	+	+
L1_contigs	ST204	CC204	II	IVb	Raw-Beef	Abattoir		+	+	+	+	-	-	+	+
L37_contigs	ST2	CC2	I	IVb	Processed_meat-Pork	Processing_plant		+	-	+	+	+	-	+	+
L70_contigs	ST9	CC9	II	IIc	Processed_meat-Beef	Retail		+	+	+	+	-	-	-	+
L141_contigs	ST87	CC87	I	IIb	Processed_meat-Beef	Butchery		+	-	+	+	+	-	+	+
L0230_contigs	ST9	CC9	II	IIc	Processed_meat-Beef	Butchery		+	+	+	+	-	-	-	+
L608_contigs	ST204	CC204	II	IIc	Raw-Poultry	Retail		+	+	+	+	-	-	+	+
L819_contigs	ST204	CC204	II	IVb	RTE-Beef	Butchery		+	+	+	+	-	-	+	+
L77_contigs	ST2	CC2	I	IVb	Processed_meat-Beef	Retail		-	-	+	-	+	-	+	+
L223_contigs	ST110	CC9	II	IIc	RTE-Pork	Butchery		+	+	+	+	-	-	-	+
L42_contigs	ST2	CC2	I	IVb	RTE-Pork	Processing_plant		+	-	-	-	+	-	+	+
Gene	locus-tag	Annotation	Main Function related to stress tolerance	Localization	Reference	GenBank Accession Number
inlL	LMON_RS10535	class 1 internalin InlL	Biofilm	chromosome	Popowska et al., 2017	NC_022568.1
prfA	lmo0200	listeriolysin positive regulatory protein	Biofilm	chromosome	Luo et al., 2013	NC_003210.1
actA	lmo0204	actin-assembly inducing protein precursor	Biofilm	chromosome	Travier et al., 2013	NC_003210.1
lmo0673	lmo0673	hypothetical protein	Biofilm	chromosome	Renier et al., 2011	NC_003210.1
bapL	lmo0435	peptidoglycan binding protein	Biofilm	chromosome	Renier et al., 2011	NC_003210.1
recO	lmo1460	DNA repair protein RecO	Biofilm	chromosome	Tremoulet et al., 2002	NC_003210.1
lmo2504	lmo2504	cell wall-binding protein	Biofilm	chromosome	Lourenço et al.,2013	NC_003210.1
luxS	lmo1288	S-ribosylhomocysteinase	Biofilm	chromosome	Bonsaglia et al.,2014	NC_003210.1
